# Supplementary material for: Hybrid pneumatic-hydraulic actuation for MRI-guided robotic stereotactic neurointervention
Source: Sci Adv. 2025 Sep 3;11(36):eady3624. doi: 10.1126/sciadv.ady3624 (PMC12407083; doi:10.1126/sciadv.ady3624)
Supplement: Supplementary file 2 — Movies S1 to S7 [file sciadv.ady3624_movies_s1_to_s7.zip]

Archive with 7 entries (7 files):
- ady3624_movie_s1.mp4
- ady3624_movie_s2.mp4
- ady3624_movie_s3.mp4
- ady3624_movie_s4.mp4
- ady3624_movie_s5.mp4
- ady3624_movie_s6.mp4
- ady3624_movie_s7.mp4
